# Supplementary material for: Enhanced Impact Resistance, Oxygen Barrier, and Thermal Dimensional Stability of Biaxially Processed Miscible Poly(Lactic Acid)/Poly(Butylene Succinate) Thin Films
Source: Polymers (Basel). 2024 Oct 29;16(21):3033. doi: 10.3390/polym16213033 (PMC11548280; doi:10.3390/polym16213033)
Supplement: Supplementary file 1 [file polymers-16-03033-s001.zip]

Archive with 1 entries (1 files):
- polymers-3269653-supplementary.pdf
